# Supplementary material for: Identification and Characterization of the Masculinizing Function of the Helicoverpa armigera Masc Gene
Source: Int J Mol Sci. 2021 Aug 11;22(16):8650. doi: 10.3390/ijms22168650 (PMC8395511; doi:10.3390/ijms22168650)
Supplement: Supplementary file 1 [file ijms-22-08650-s001.zip]

Archive with 1 entries (1 files):
- ijms-1297653-supplementary.pdf
